# Supplementary material for: Characteristics of split-step skills of the world’s top athletes in badminton
Source: PLoS One. 2025 Jan 3;20(1):e0316632. doi: 10.1371/journal.pone.0316632 (PMC11698525; doi:10.1371/journal.pone.0316632)
Supplement: S1 Dataset — (XLSX) [file pone.0316632.s001.xlsx]

## Sheet: Fig4
Comparison of the distances between the estimated 38 corner positions and the ground truth
						Average	44.8103
						Standard deviation	22.5572
			After conversion		Ground truth		Error
	px		mm		mm		mm
	x	y	x	y	x	y
1	403	1011	47	56	40	40	17.4642
2	479	1010	453	75	460	40	35.6931
3	490	1010	513	75	500	40	37.3363
4	958	1008	3028	113	3030	40	73.0274
5	967	1008	3076	113	3070	40	73.2462
6	1436	1010	5589	75	5600	40	36.6879
7	1446	1010	5643	75	5640	40	35.1283
8	1522	1010	6050	75	6060	40	36.4005
9	417	977	47	714	40	760	46.5296
10	492	976	459	734	460	760	26.0192
11	502	976	514	734	500	760	29.5296
12	958	974	3027	773	3030	760	13.3417
13	967	974	3077	773	3070	760	14.7648
14	1425	977	5592	712	5600	760	48.6621
15	1435	977	5647	712	5640	760	48.5077
16	1509	976	6055	732	6060	760	28.4429
17	419	972	47	814	40	800	15.6525
18	493	971	454	834	460	800	34.5254
19	503	971	510	834	500	800	35.4401
20	958	969	3027	873	3030	800	73.0616
21	968	969	3083	873	3070	800	74.1485
22	1423	970	5595	852	5600	800	52.2398
23	1433	970	5650	852	5640	800	52.9528
24	1507	970	6058	851	6060	800	51.0392
25	487	807	49	4588	40	4680	92.4392
26	552	806	458	4613	460	4680	67.0298
27	561	806	515	4613	500	4680	68.6586
28	959	805	3031	4633	3030	4680	47.0106
29	967	805	3082	4632	3070	4680	49.4773
30	1366	806	5598	4600	5600	4680	80.025
31	1375	806	5655	4600	5640	4680	81.3941
32	1439	806	6058	4599	6060	4680	81.0247
33	489	802	48	4719	40	4720	8.06226
34	553	802	455	4718	460	4720	5.38516
35	563	802	519	4718	500	4720	19.105
36	1364	800	5599	4757	5600	4720	37.0135
37	1373	800	5656	4757	5640	4720	40.3113
38	1437	800	6061	4756	6060	4720	36.0139

## Sheet: Fig5
Reaction time
			Vitidsarn	Naraoka	Antonsen	Prannoy
		Average[s]	0.244186	0.242381	0.26	0.254286
		Standard deviation[s]	0.0602025	0.0335097	0.0357771	0.0425465
		Vitidsarn	Naraoka	Antonsen	Prannoy
		0.24	0.27	0.27	0.21
		0.42	0.24	0.33	0.3
		0.3	0.21	0.27	0.3
		0.39	0.24	0.33	0.3
		0.27	0.24	0.21	0.21
		0.21	0.21	0.24	0.21
		0.27	0.33	0.24	0.27
		0.21	0.24	0.24	0.21
		0.24	0.21	0.3	0.24
		0.3	0.27	0.27	0.24
		0.3	0.24	0.21	0.24
		0.36	0.27	0.27	0.21
		0.27	0.24	0.24	0.3
		0.27	0.24	0.24	0.24
		0.21	0.27	0.24	0.21
		0.27	0.24		0.3
		0.21	0.24		0.24
		0.21	0.27		0.15
		0.3	0.24		0.27
		0.27	0.27		0.27
		0.24	0.27		0.21
		0.33	0.24		0.24
		0.21	0.33		0.27
		0.21	0.24		0.24
		0.09	0.21		0.24
		0.24	0.24		0.24
		0.18	0.24		0.27
		0.24	0.18		0.3
		0.24	0.24		0.24
		0.15	0.3		0.27
		0.18	0.24		0.36
		0.21	0.3		0.21
		0.18	0.24		0.24
		0.24	0.27		0.27
		0.24	0.24		0.3
		0.24	0.24		0.3
		0.21	0.24		0.21
		0.21	0.24		0.21
		0.18	0.27		0.21
		0.27	0.24		0.33
		0.18	0.24		0.27
		0.27	0.21		0.33
		0.24	0.24
			0.24
			0.24
			0.24
			0.24
			0.27
			0.27
			0.21
			0.15
			0.24
			0.27
			0.18
			0.21
			0.21
			0.18
			0.33
			0.21
			0.21
			0.24
			0.21
			0.24

## Sheet: Fig6
Stance width [cm]/height [cm]
			Vitidsarn	Naraoka	Antonsen	Prannoy
		Average[width[cm]/height[cm]]	0.517113	0.513944	0.50826	0.522741
		Standard deviation[width[cm]/height[cm]]	0.0598575	0.0649554	0.0617606	0.114954
		Vitidsarn	Naraoka	Antonsen	Prannoy
		0.509033	0.517517	0.457541	0.556654
		0.474013	0.608788	0.55046	0.573632
		0.441148	0.540551	0.515963	0.386237
		0.466037	0.461834	0.537865	0.824915
		0.425295	0.470631	0.521516	0.509158
		0.427992	0.640183	0.578321	0.441307
		0.522024	0.498799	0.621701	0.529921
		0.562627	0.454265	0.557817	0.704028
		0.570406	0.513558	0.508601	0.502609
		0.50311	0.466048	0.539821	0.501865
		0.455636	0.511317	0.464147	0.73166
		0.425818	0.563045	0.533277	0.560806
		0.54849	0.47781	0.400409	0.584879
		0.391052	0.576098	0.425535	0.563697
		0.435441	0.497364	0.410925	0.559305
		0.503273	0.562095		0.600561
		0.561419	0.510051		0.456379
		0.523583	0.616337		0.484562
		0.572109	0.581979		0.54081
		0.585654	0.572978		0.414654
		0.606809	0.450396		0.522253
		0.574375	0.446746		0.547942
		0.570747	0.518075		0.534282
		0.542592	0.60985		0.466639
		0.421867	0.46726		0.281752
		0.532128	0.468317		0.518461
		0.468769	0.495506		0.539981
		0.515224	0.475684		0.568532
		0.604065	0.575832		0.679729
		0.465419	0.600892		0.579918
		0.477435	0.324485		0.500144
		0.494286	0.473137		0.530894
		0.55061	0.430123		0.596177
		0.518293	0.407337		0.517658
		0.566624	0.314993		0.539913
		0.595946	0.521848		0.533443
		0.574968	0.493143		0.538481
		0.550488	0.446703		0.0620112
		0.60818	0.553247		0.482321
		0.588526	0.46367		0.488218
		0.558107	0.49779		0.446665
		0.52144	0.542064		0.452069
		0.424808	0.467661
			0.567484
			0.531596
			0.534107
			0.530711
			0.514798
			0.557341
			0.548082
			0.628708
			0.480381
			0.601046
			0.464067
			0.477939
			0.573322
			0.548012
			0.408131
			0.564424
			0.57896
			0.494392
			0.535495
			0.55345

## Sheet: Fig9
Distance from the median to the player’s position (midpoint)
		Vitidsarn	Naraoka	Antonsen	Prannoy
	Average[s]	54.974	42.1484	55.5337	54.4641
	Standard deviation[s]	33.8932	23.697	31.6969	33.0575
	Vitidsarn	Naraoka	Antonsen	Prannoy
	31.3945	50.75	89.8223	106.447
	112.965	88.3794	61.6791	46.4821
	86.3582	21.2237	50.7577	51.2969
	116.133	22.6743	10.2	117.662
	89.2081	42.7332	42.4118	115.977
	25.7166	28.6268	31.1581	36.8088
	43.7773	61.8729	20.2514	37.5152
	54.0334	48.3306	91.7798	35.1169
	59.6501	19.3578	138.458	36.4706
	31.7779	39.5284	32.6057	58.4268
	35.9337	32.5896	62.1	71.0358
	91.446	58.4951	49.6885	42.831
	25.75	46.0449	47.7507	16.948
	7.49667	31.8117	73.2834	119.799
	48.5364	31.7317	31.0601	70.6982
	24.7249	12.7405		37.7674
	20.6352	23.4193		27.2526
	86.748	84.6442		48.7526
	67.2503	26.3052		132.086
	67.0662	62.0047		128.758
	30.5333	48.1154		56.297
	76.2264	9.74128		30.4172
	169.95	45.397		69.1966
	29.4707	52.667		32.4858
	18.9843	6.55		28.7392
	40.757	25.1989		12.5185
	49.86	31.8014		35.6604
	82.3546	29.0663		89.0321
	82.4673	29.2476		61.4819
	8.54005	13.6473		61.242
	84.3792	63.7077		23.636
	89.9425	23.3431		62.5314
	46.5584	50.9545		61.3566
	99.2226	88.1103		34.3959
	19.45	17.6253		3.07297
	27.4624	31.2207		80.9785
	19.8346	72.4815		24.34
	42.1599	14.8846		61.3097
	67.1576	21.1495		9.54218
	51.733	9.60469		15.951
	14.7363	31.6089		33.8355
	49.058	7.18279		61.3399
	36.4415	48.0267
		40.2697
		38.6969
		44.3677
		48.8262
		38.3499
		82.0734
		89.6177
		48.75
		48.2918
		17.1961
		43.0286
		51.4912
		23.5835
		76.5469
		89.9296
		21.9762
		19.1224
		50.6163
		69.6923
		108.328

## Sheet: Fig10-11
Number of measured hitting positions of the opponent player (nine segmented areas)
	Vitidsarn	Naraoka	Prannoy			Vitidsarn	Naraoka	Prannoy
1	RF	LF	RF		LF	26	32	20		LF
2	RF	LF	LF		LR	2	17	4		LR
3	LR	LR	LR		RR	2	1	0		RR
4	RF	LF	RF		RF	13	13	18		RF
5	LR	LF	LF
6	LF	LR	RF
7	RF	RR	LF
8	LF	LF	LR			Vitidsarn					P value
9	LF	LR	LF			2	0	2				Vitidsarn	Naraoka
10	LF	LF	RF			0	0	0				0.35		0.003
11	RR	LR	RF			13	0	26
12	RF	LF	LF									0.259		0.325
13	LF	LF	LF
14	LF	LR	RF			Naraoka
15	LF	LF	LF			1	0	17				Vitidsarn	Prannoy
16	RF	LR	LR			0	0	0				0.157		0.38
17	LF	LR	LF			13	0	32
18	RF	LF	LF									0.226		0.234
19	LF	LR	RF
20	RF	LF	LF			Prannoy
21	RF	LF	LF			0	0	4				Naraoka	Prannoy
22	RR	LF	RF			0	0	0				0.411		0.028
23	RF	RF	RF			18	0	20
24	LF	LR	RF									0.014		0.749
25	LF	LF	LF
26	LF	LF	LF
27	LF	LF	LF
28	RF	RF	LF
29	LF	LR	LF
30	LF	LF	RF
31	LF	LF	RF
32	RF	LR	LF
33	RF	LF	LF
34	LF	LF	RF
35	LF	LF	RF
36	LF	LR	RF
37	LF	LR	RF
38	LF	LF	LF
39	LF	LF	LF
40	LF	LR	RF
41	LF	RF	RF
42	LF	LF	LR
43	LF	LF
		RF
		RF
		LR
		RF
		LF
		RF
		LF
		LF
		RF
		LR
		LF
		LF
		LF
		RF
		RF
		RF
		LR
		LF
		RF
		RF
